# Supplementary material for: Inhibition of Ceramide Glycosylation Enhances Cisplatin Sensitivity in Cholangiocarcinoma by Limiting the Activation of the ERK Signaling Pathway
Source: Life (Basel). 2022 Feb 28;12(3):351. doi: 10.3390/life12030351 (PMC8949529; doi:10.3390/life12030351)
Supplement: Supplementary file 1 [file life-12-00351-s001.zip]

Archive with 1 entries (1 files):
- life-1591310-supplementary.pdf
